# Supplementary material for: Eco-Anxiety and Mental Health: Correlates of Climate Change Distress
Source: Int J Environ Res Public Health. 2025 Nov 21;22(12):1768. doi: 10.3390/ijerph22121768 (PMC12732531; doi:10.3390/ijerph22121768)
Supplement: Supplementary file 1 [file ijerph-22-01768-s001.zip]

Archive with 1 entries (1 files):
- ijerph-3903119-supplementary.pdf
